# Supplementary material for: Novel 2‑(2′-Benzothiazolyl)-benzimidazole-Based Iridium(III) Photocatalysts Exhibit Antiproliferative Effects in 2D and 3D Cancer Cells to Bypass Hypoxia-Induced Resistance
Source: J Med Chem. 2026 Mar 16;69(6):6991–7011. doi: 10.1021/acs.jmedchem.5c03280 (PMC13036781; doi:10.1021/acs.jmedchem.5c03280)
Supplement: Supplementary file 2 [file jm5c03280_si_004.csv]

Compound	Formula string	PLQY	Lifetime (ns)	SOQY	TOF (NADH, h-1)	NTA analysis
						Mean diameter (nm)	Particles / mL
1	F[P-](F)(F)(F)(F)F.O=C(OC)C(C=C1)=CC2=C1N(CC3=CC=C(C(F)(F)F)C=C3)C(C4=[N]5C6=C(C=CC=C6)S4)=[N]2[Ir+]785([N]9=C(C=CC=C9)C%10=C8C=CC=C%10)[N](C=CC=C%11)=C%11C%12=CC=CC=C%127	0.047	32 (9.5%), 158 (90.5%)	0.51	7.23	189 / 241.6	3.19e8
2	F[P-](F)(F)(F)(F)F.O=C(OC)C(C=C1)=CC2=C1N(CC3=CC=C(C(F)(F)F)C=C3)C4=[N]2[Ir+]56(C7=C8C(C=CC9=C8[N]5=CC=C9)=CC=C7)(C%10=C%11C(C=CC%12=C%11[N]6=CC=C%12)=CC=C%10)[N]%13=C4SC%14=C%13C=CC=C%14	0.022	34 (18.5%), 119 (81.5%)	0.37	25.58	168.7 / 169.8	1.31e8
3	F[P-](F)(F)(F)(F)F.O=C(OC)C(C=C1)=CC2=C1N(CC3=CC=C(C(F)(F)F)C=C3)C(C4=[N]5C6=C(C=CC=C6)S4)=[N]2[Ir+]785([N]9=C(C=CC=C9)C%10=C8C=CS%10)[N](C=CC=C%11)=C%11C%12=C7C=CS%12	0.013	28 (25.7%), 77 (74.3%)	0.30	6.04	181.3 / 182.6	1.83e8
4	F[P-](F)(F)(F)(F)F.O=C(OC)C(C=C1)=CC2=C1N(CC3=CC=C(C(F)(F)F)C=C3)C(C4=[N]5C6=C(C=CC=C6)S4)=[N]2[Ir]785([N](C(C=CC=C9)=C9O%10)=C%10C%11=C8C=CC=C%11)[N](C(C=CC=C%12)=C%12O%13)=C%13C%14=CC=CC=C%147	0.135	58 (12.9%), 292 (87.1%)	0.74	37.88	194.6 / 194.5	1.69e8
5	F[P-](F)(F)(F)(F)F.O=C(OC)C(C=C1)=CC2=C1N(CC3=CC=C(C(F)(F)F)C=C3)C(C4=[N]5C6=C(C=CC=C6)S4)=[N]2[Ir]785([N](C(C=CC=C9)=C9S%10)=C%10C%11=C8C=CC=C%11)[N](C(C=CC=C%12)=C%12S%13)=C%13C%14=CC=CC=C%147	0.096	40 (7.9%), 213 (92.1%)	0.72	61.66	67 / 67.5	7.73e7
6	F[P-](F)(F)(F)(F)F.O=C(OC)C(C=C1)=CC2=C1N(CC3=CC=C(C(F)(F)F)C=C3)C(C4=[N]5C6=C(C=CC=C6)S4)=[N]2[Ir+]785([N](C(C=CC=C9)=C9N%10CC%11=CC=C(C(F)(F)F)C=C%11)=C%10C%12=C8C=CC=C%12)[N](C(C=CC=C%13)=C%13N%14CC%15=CC=C(C(F)(F)F)C=C%15)=C%14C%16=CC=CC=C%167	0.042	35 (5.5%), 214 (94.5%)	0.44	13.34	168.8 / 169.8	1.26e8
7	F[P-](F)(F)(F)(F)F.O=C(OC)C(C=C1)=CC2=C1N(CC3=CC=C(C(F)(F)F)C=C3)C(C4=[N]5C6=C(C=CC=C6)S4)=[N]2[Ir+]785([N](C(C=CC=C9)=C9N%10CC%11=CC=C(C(F)(F)F)C=C%11)=C%10C%12=C8C(C=CC=C%13)=C%13C=C%12)[N](C(C=CC=C%14)=C%14N%15CC%16=CC=C(C(F)(F)F)C=C%16)=C%15C%17=CC=C(C=CC=C%18)C%18=C%177	0.025	31 (18.7%), 111 (81.3%)	0.29	124.46	181.3 / 182.6	1.83e8
Compound	MTT assay (IC50, µM) in 2D monolayer cells
	A549 (NORMOXIA)			HCC827-Gas-Luc2			HCT-116			MRC-5
	Dark	Irradiated	PI	Dark	Irradiated	PI	Dark	Irradiated	PI	Dark	TI
1	10 ± 1	0.23 ± 0.02	43	0.99 ± 0.06	0.035 ± 0.001	28.1	4.5 ± 0.2	0.19 ± 0.03	24	8 ± 2	1.5
2	22 ± 3	0.54 ± 0.08	41	2.2 ± 0.2	0.10 ± 0.03	22.1	6.1 ± 0.7	0.48 ± 0.02	13	15 ± 2	1.5
3	16 ± 2	0.47 ± 0.03	34	1.34 ± 0.02	0.098 ± 0.003	13.6	4.9 ± 0.3	0.44 ± 0.05	11	6 ± 2	0.8
4	3.1 ± 0.2	0.012 ± 0.002	310	1.29 ± 0.05	0.036 ± 0.003	35.3	3.7 ± 0.4	0.09 ± 0.01	41	4.1 ± 0.4	1.5
5	8.4 ± 0.7	0.14 ± 0.02	84	1.67 ± 0.02	0.06 ± 0.02	28.4	8.3 ± 0.6	0.11 ± 0.02	75	4.8 ± 1.0	0.8
6	53 ± 4	41 ± 3	1.3	12.9 ± 0.9	4.2 ± 0.8	3.0	32 ± 2	2.7 ± 0.3	12	13 ± 2	0.4
7	?200	5.2 ± 0.4	?38	?200	5.18 ± 0.04	?38.6	? 200	2.8 ± 0.2	?71	?200	nd
Compound	A549 (HYPOXIA)
	Dark	Irradiated	PI
1	14 ± 2	1.9 ± 0.3	7.2
2	10.3 ± 0.8	3.9 ± 0.5	2.6
3	13 ± 2	1.5 ± 0.2	8.6
4	9 ± 1	0.37 ± 0.07	23.5
5	8.2 ± 0.7	1.0 ± 0.2	8.3
6	16 ± 3	8.0 ± 0.9	1.9
7	?100	?100	Nd
